# Supplementary material for: Gender-affirming hormone therapy preserves skeletal maturation in young mice via the gut microbiome
Source: J Clin Invest. 2024 Mar 26;134(10):e175410. doi: 10.1172/JCI175410 (PMC11093603; doi:10.1172/JCI175410)
Supplement: Supporting data values [file jci-134-175410-s083.xlsx]

## Sheet: Figure 1
	Figure 1A
	Femur BV/TV				Femur Tb.Th				Femur Tb.N				Femur Tb.Sp
	Sham Veh	Orx Veh	Orx E2		Sham Veh	Orx Veh	Orx E2		Sham Veh	Orx Veh	Orx E2		Sham Veh	Orx Veh	Orx E2
	15.74	9.65	48.39		60.3	67	108.9		4.1157	2.8399	5.3802		232.8	341.7	180
	25.55	5.38	55.73		68.2	59.7	109.3		4.9905	2.8164	6.6954		180.8	365.4	130.3
	14.81	7.24	25.91		52.2	55.2	68.5		4.5249	3.5879	5.1399		208	300.7	176.1
	15.87	6.06	60.21		59	55.9	111		4.4214	3.3333	6.9541		211.6	312.2	127.6
	30.83	6.93	19.03		64.2	52.7	65.3		5.3742	2.6833	4.4024		165.6	378.6	212
	13.46	6.31	38.79		57.3	62.2	84.1		4.3567	2.9113	5.3749		217.6	341.9	167.4
	13.54	7.65	50.35		51.9	59.4	93.2		4.2793	3.1424	6.3022		223.8	310.6	129.4
	14.11	4.08	28.25		50.4	55.1	68.8		4.5881	2.6282	4.7668		203.6	397.3	190.7
	12.79	7.63	45.15		52.2	66.9	87.6		4.4093	2.5999	5.9958		217.9	391.4	148.1
	14.28		32.62		56		82.2		4.339		4.9184		221.6		189.5
	Figure 1B
	Spine BV/TV				Spine Tb.Th				Spine Tb.N				Spine Tb.Sp
	Sham Veh	Orx Veh	Orx E2		Sham Veh	Orx Veh	Orx E2		Sham Veh	Orx Veh	Orx E2		Sham Veh	Orx Veh	Orx E2
	25.75	14.22	56.23		52.2	48.3	87.7		4.7986	3.4477	6.3824		194.8	285.5	163
	28.15	14.84	47.67		56.9	46.8	79.4		5.0343	3.4882	5.9661		183.4	283.6	173
	25.79	17.19	41		51	49.2	73.8		4.9941	3.7253	5.1526		183.5	269.2	199.6
	25.27	14.09	47.97		51.8	51.5	74		4.9667	3.4008	5.9378		182.5	287.7	175.2
	26.68	15.18	29.67		56.7	50.9	69.4		4.6103	3.2732	4.1267		199.4	304.9	241.8
	26.44	13.81	44.09		51.4	50	79		5.0091	3.1305	5.3235		185.6	321	201
	25.32	16.94	44.25		51.6	51.2	72		4.7841	3.3234	5.6714		194	299.4	171.9
	25.09	14.97	45.71		50.6	48.7	78.7		4.8237	3.1436	5.3829		190.8	319.8	195.2
	24.22	14	47.91		50.7	50.8	76.7		4.7584	3.1946	5.8349		191.5	305.5	173
	22.28		43.71		50.5		75.6		4.5478		5.0775		202.9		205.4
	Figure 1C
	Serum CTX				Serum OCN
	Sham Veh	Orx Veh	Orx E2		Sham Veh	Orx Veh	Orx E2
	26.256	51.441	24.204		45.7539	53.3112	86.588
	23.306	49.502	16.724		54.4373	52.3603	96.13
	18.569	41.922	20.016		32.6928	29.6166	99.7053
	20.735	47.634	20.586		35.3624	32.3427	97.5746
	18.098	47.788	22.213		57.9715	40.74	85.2688
	22.856	47.678	24.55		56.8763	35.4435	93.6732
	10.924	48.613	23.295		57.4436	44.377	91.8937
	16.971	49.827	13.612		41.0553	52.1494	83.143
	22.824	46.127	26.056		39.7675	40.3943	90.7634
	17.543		10.031		55.5827		94.0579
	Figure 1D
	Serum LPS				Serum sCD14
	Sham Veh	Orx Veh	Orx E2		Sham Veh	Orx Veh	Orx E2
	2.608	3.455	2.573		75.8863	222.839	90.834
	3.057	3.669	1.404		73.3524	221.863	114.23
	1.041	3.556	1.443		68.6757	329.328	108.512
	2.507	3.839	2.064		74.2695	289.522	109.779
	1.926	4.377	2.114		94.4031	276.108	99.2124
	2.437	4.807	2.307		86.1627	245.05	95.5603
	2.074	6.97	2.195		80.115	224.495	99.369
	2.282	2.964	1.95		65.9235	216.859	86.6555
	2.442	4.037	1.359		71.4911	203.736	92.3269
	1.63		1.459		65.7697		144.275
	Figure 1E
	SI Cldn2 mRNA				SI Cldn3 mRNA				SI Cldn15 mRNA				SI Jama3 mRNA
	Sham Veh	Orx Veh	Orx E2		Sham Veh	Orx Veh	Orx E2		Sham Veh	Orx Veh	Orx E2		Sham Veh	Orx Veh	Orx E2
	0.963459	0.467252	1.10889		0.727139	0.559041	0.769988		1.20103	0.484767	0.449902		1.7307	0.529439	0.975176
	1.14592	0.364178	0.772313		1.11016	0.753858	0.652588		1.21878	0.293213	0.83206		0.724427	0.412076	1.2201
	1.25965	0.498504	0.408478		1.73031	0.313972	0.545426		1.22235	0.359515	0.913082		1.1862	0.487285	0.735685
	0.715215	0.447712	1.21231		0.39836	0.166016	1.05089		0.729904	0.351644	0.506607		0.899876	0.46725	0.605439
	0.985429	0.412307	0.437149		1.34515	0.195343	1.0873		0.471223	0.832333	1.36356		0.707439	0.416644	0.603508
	0.879133	0.486508	0.963443		1.20537	0.525273	1.24851		1.16465	0.328897	1.13509		0.56238	0.439617	0.992948
	1.08086	0.47052	0.440986		1.1975	0.680855	0.829871		1.18485	0.533323	0.813047		1.45097	0.676369	1.02891
	1.07369	0.682359	0.725944		0.925623	0.369251	1.06532		1.17754	0.568808	0.926611		1.29439	0.784583	1.38591

## Sheet: Figure 2
	Figure 2A
	Femur BV/TV			Femur Tb.Th			Femur Tb.N			Femur Tb.Sp
	Veh	T		Veh	T		Veh	T		Veh	T
	7.5	9.91		50.5	50.7		3.3398	4.1186		296.4	239
	8.31	12.69		58.2	55.3		3.672	3.8341		267.4	255.9
	9.16	9.64		49.2	52.5		3.7656	3.7901		257.4	258.5
	21.82	7.29		59.7	58.9		5.0813	3.3047		186.4	301.9
	7.35	8.84		45.5	52.2		3.5476	3.4084		280.4	295.5
	10.41	11.29		61.2	57		3.4994	3.5675		286.4	278.1
	4.38	8.44		52.2	56.6		3.0524	3.8383		327.5	258.4
	11.75	6.65		51.4	55.8		4.1168	3.4174		235.6	293.2
	10.02	10.66		59.9	57.1		3.5566	3.6442		282.3	275
	12.08	9.19		55.6	54.4		3.6909	3.2967		267	301.5
	Figure 2B
	Spine BV/TV			Spine Tb.Th			Spine Tb.N			Spine Tb.Sp
	Veh	T		Veh	T		Veh	T		Veh	T
	22.35	22.88		55.9	54		4.201	4.26		234.1	223.3
	21.75	28.06		58.3	61.3		3.8225	4.4208		255.8	219.4
	29.93	25.8		59.9	57.6		4.6127	4.0802		204.9	231.4
	40.5	27.32		68.5	59		5.4112	4.4779		187.3	215.2
	24.11	21.89		54.1	56		4.0398	3.895		238.8	248.9
	23.16	21.59		57.2	56.1		3.8928	3.9707		249	244.5
	17.41	26.47		57.5	58.4		3.2087	4.2868		314.1	222.3
	24.43	24.05		55.5	57.4		4.2719	3.9347		222	248.6
	20.13	27.51		60.5	57.5		3.4664	4.5055		284	219.7
		26.13			57.2			4.325			224
	Figure 2C
	Serum CTX			Serum OCN
	Veh	T		Veh	T
	12.02	16.054		55.711	48.294
	14.398	14.596		36.048	44.773
	12.686	25.67		47.514	36.661
	12.035	23.785		26.525	43.297
	17.643	18.616		35.625	39.474
	23.328	28.589		23.385	38.792
	20.805	14.292		32.274	60.875
	23.016	13.452		29.25	46.588
	20.055	15.103		41.427	49.402
	17.961	15.439		51.503	51.503
	Figure 2D
	Serum LPS			Serum sCD14
	Veh	T		Veh	T
	1.909	2.076		155.877	135.866
	1.351	1.598		140.239	119.151
	1.678	2.102		140.108	118.135
	1.34	2.154		130.858	106.094
	1.42	1.111		136.23	100.262
	2.364	1.508		94.1268	117.125
	1.834	1.731		92.0254	185.056
	1.779	2.021		87.6911	169.654
	1.282	2.484		113.155	153.742
	1.464	1.831		104.589	142.913
	Figure 2E
	SI Cldn2 mRNA			SI Cldn3 mRNA			SI Cldn15 mRNA			SI Jama3 mRNA
	Veh	T		Veh	T		Veh	T		Veh	T
	1.61045	1.55071		0.567282	0.429666		0.433591	1.14295		1.68241	0.433587
	1.2982	0.867722		1.49861	1.04759		0.915639	0.353296		1.35864	0.984669
	0.574877	1.2423		0.597527	0.816397		1.02608	1.00462		0.964314	0.85173
	1.61567	0.732284		1.28936	0.751821		0.974963	0.497847		0.517973	0.740012
	0.416969	0.935984		1.00696	1.26934		1.11407	1.73785		0.535637	0.648704
	1.35814	0.651128		1.21929	0.41096		1.70986	0.836887		1.68186	0.446838
	1.14844	0.622739		0.671797	1.13001		1.30853	1.00692		1.00691	0.894846
	0.645731	0.564189		1.85107	0.873459		1.01011	0.971463		0.96557	0.852111
	1.22624	0.955815
	Figure 2F
	Serum 17β-Estradiol
	Veh	T
	52.68	9.537
	44.037	11.35
	41.954	12.311
	42.947	11.986
	54.583	9.106
	58.585	10.275
	48.806	6.445
	54.17	4.029
	49.982	8.545
	47.899	8.684
	Figure 2G
	Uterine Weight
	Veh	T
	50.2	11.4
	56.1	13.2
	60.2	15.1
	61.3	10.9
	54.7	7.6
	50.6	7.8
	52.8	6.9
	54.9	15.2
	57.3	17.1
	61.2	11.3

## Sheet: Figure 3
	Figure 3
	All the data for figure 3 are available at:					https://github.com/morganx/Pal_murine_bones.
	Figure 3A
		Please refer to "metadata.csv" and "Male_vs_female_baseline_STRAINS.csv" for the figure 3A data point.
	Figure 3B
		Please refer to "metadata.csv" and "Male_vs_female_baseline_STRAINS.csv" for the figure 3B data point.
	Figure 3C
		Please refer to "metadata.csv" and "Fem_vs_male_baseline_MetCyc.csv" for the figure 3C data point.
	Figure 3D
		Please refer to "metadata.csv" and "Fem_vs_male_baseline_MetCyc.csv" for the figure 3D data point.
	Figure 3E
		Please refer to "metadata.csv" and "Strains GAHT 4 wks males only.csv" for the figure 3E data point.
	Figure 3F
		Please refer to "metadata.csv" and "Strains GAHT 4 wks males only.csv" for the figure 3F data point.
	Figure 3G
		Please refer to "metadata.csv" and "MetaCyc males 4 wks.csv" for the figure 3G data point.
	Figure 3H
		Please refer to "metadata.csv" and "MetaCyc males 4 wks.csv" for the figure 3H data point.
	Figure 3I
		Please refer to "metadata.csv" and "Strains GAHT 4 wks Females only.csv" for the figure 3I data point.
	Figure 3J
		Please refer to "metadata.csv" and "Strains GAHT 4 wks Females only.csv" for the figure 3J data point.
	Figure 3K
		Please refer to "metadata.csv" and "Fem4wksMetaCyc.csv" for the figure 3K data point.
	Figure 3L
		Please refer to "metadata.csv" and "Fem4wksMetaCyc.csv" for the figure 3L data point.

## Sheet: Figure 4
		Figure 4A
		Femur BV/TV					Femur BV/TV					Femur BV/TV
	Recipient:	Sham Veh	Sham Veh	Sham Veh		Recipient:	Orx Veh	Orx Veh	Orx Veh		Recipient:	Orx E2	Orx E2	Orx E2
	Microbiome:	Sham Veh	Orx Veh	Orx E2		Microbiome:	Sham Veh	Orx Veh	Orx E2		Microbiome:	Sham Veh	Orx Veh	Orx E2
		32.98	9.26	40.75			10.68	1.58	8.39			11.52	9.46	10.6
		34.17	8.5	22.17			7.01	4.75	9.21			12.32	11	13.34
		20.4	23.58	19.91			9.99	4.15	16.31			16.31	21.83	17.57
		15.58	12.14	21.3			8.42	4.87	9.5			14.44	12.62	12.37
		18.72	29.87	25.02			6.81	5.39	19.08			7.85	9.21	9.41
		18.21	19.11	19.85			8.49	3.81	8.57			19.95	12.99	12.75
		14.49	10.91	19.21			7.66	3.34	8.63			11.86	8.88	11.65
		18.16	15.78	35.39			8.09	4.5	18.63			14.71	12.03	15.75
		17.53	18.04	21.3			9.03	4.08	11.56			13.07		14.37
		16.17	11.21	19.62			9.39	6.49	11.53			10.69		27.72
		Figure 4B
		Femur Tb.N					Femur Tb.N					Femur Tb.N
	Recipient:	Sham Veh	Sham Veh	Sham Veh		Recipient:	Orx Veh	Orx Veh	Orx Veh		Recipient:	Orx E2	Orx E2	Orx E2
	Microbiome:	Sham Veh	Orx Veh	Orx E2		Microbiome:	Sham Veh	Orx Veh	Orx E2		Microbiome:	Sham Veh	Orx Veh	Orx E2
		5.4397	4.3005	6.811			2.7152	2.4162	3.052			3.0264	3.3396	3.5044
		5.1091	3.8814	5.3647			2.9443	3.2174	3.2716			3.6924	3.298	3.033
		4.8796	4.5809	5.578			2.8363	2.7378	4.4091			3.708	4.4817	3.4512
		4.1955	4.4242	5.1816			2.8627	2.5361	3.1574			3.5091	3.2374	3.6261
		4.7776	5.094	5.6563			2.8097	2.8781	5.4304			3.0255	3.003	2.8299
		5.0032	4.4779	5.0785			3.1005	2.5913	3.3717			4.5277	3.4732	3.4071
		4.4846	4.2882	5.2582			3.0136	2.9189	2.8723			3.3528	3.1065	3.4494
		5.0172	4.4626	6.0301			2.9875	2.6589	4.6327			3.7118	3.468	3.7822
		4.6297	4.8083	5.2107			2.9332	2.8399	3.4016			3.6427		3.4687
		4.9791	4.4638	5.2265			2.8214	3.3329	3.1119			3.4125		3.8781
		Figure 4C
		Femur Tb.Sp					Femur Tb.Sp					Femur Tb.Sp
	Recipient:	Sham Veh	Sham Veh	Sham Veh		Recipient:	Orx Veh	Orx Veh	Orx Veh		Recipient:	Orx E2	Orx E2	Orx E2
	Microbiome:	Sham Veh	Orx Veh	Orx E2		Microbiome:	Sham Veh	Orx Veh	Orx E2		Microbiome:	Sham Veh	Orx Veh	Orx E2
		159.9	225.8	123.5			383.2	425.1	323.2			322.2	289	274.8
		176.5	245.7	167			338.4	322.6	298.3			268.2	304.8	330.7
		189.9	202.7	165.5			377.2	352.5	218.7			275.4	223	274.2
		227.7	215.7	177.4			343.9	415.7	314.8			285.1	294.4	274.7
		192.6	173.2	160			359.2	343.4	172.7			327.2	334.6	357.3
		188.2	210.8	182.5			322.7	434.2	293.4			210.7	284	300.9
		211.7	222.8	173.2			321.5	359.6	351.7			299	314.2	283
		182.2	212.8	141.4			345.2	389.5	203			260.9	286.1	264.4
		202.1	194	174.1			331.8	358.5	286.9			266.7		289.4
		186.8	213.9	173.5			370.8	311	322.4			285.4		256.8
		Figure 4D
		Femur Tb.Th					Femur Tb.Th					Femur Tb.Th
	Recipient:	Sham Veh	Sham Veh	Sham Veh		Recipient:	Orx Veh	Orx Veh	Orx Veh		Recipient:	Orx E2	Orx E2	Orx E2
	Microbiome:	Sham Veh	Orx Veh	Orx E2		Microbiome:	Sham Veh	Orx Veh	Orx E2		Microbiome:	Sham Veh	Orx Veh	Orx E2
		76.3	48.4	66.2			65.9	47.1	58.7			66.5	61.7	63
		74.7	44.9	54.3			52.6	55.5	62			62.5	63.5	63.6
		62.5	66.3	53.6			66.8	63	63.3			67.5	70.6	71.1
		59.5	51	58.2			58.1	55	54.7			67	70.5	60.4
		59.4	69.3	58			51.5	71.7	53.8			61.8	65.8	60
		56.9	72.9	55.7			57.2	49.2	56.9			70.4	64.5	62.4
		57.3	57.6	54			60.7	61.2	54			59	56.6	54
		51.3	61.4	66.7			60	53.3	64.3			69	62.8	66.1
		55.9	61.7	58.5			61	67.7	64			65.7		70.9
		51.9	53.3	54.3			68.9	53.9	58.5			61.7		80.2

## Sheet: Figure 5
		Figure 5A
		Serum OCN					Serum OCN					Serum OCN
	Recipient:	Sham Veh	Sham Veh	Sham Veh		Recipient:	Orx Veh	Orx Veh	Orx Veh		Recipient:	Orx E2	Orx E2	Orx E2
	Microbiome:	Sham Veh	Orx Veh	Orx E2		Microbiome:	Sham Veh	Orx Veh	Orx E2		Microbiome:	Sham Veh	Orx Veh	Orx E2
		37.574	38.626	54.614			43.262	36.228	40.264			48.538	47.692	54.082
		40.446	35.732	51.158			44.464	23.138	38.856			47.932	48.014	57.778
		37.122	37.076	54.38			43.694	33.848	46.026			48.98	50.638	55.836
		47.572	37.87	52.132			48.308	24.594	40.408			46.398	46.37	64.546
		45.628	40.85	51.964			46.188	26.048	46.09			46.582	46.59	64.706
		38.192	37.638	48.56			45.802	21.288	41.68			44.784	44.848	60.376
		32.188	43.346	50.588			43.776	31.072	42.53			41.888	44.252	60.794
		35.806	51.45	54.744			42.328	31.866	39.58			50.268	46.086	61.802
		37.602	53.572	69.164			50.444	33.452	43.668			44.464	49.374	66.248
		36.89	47.84	61.408			48.28	31.336	45.752			47.086	43.832	66.248
		Figure 5B
		Serum CTX					Serum CTX					Serum CTX
	Recipient:	Sham Veh	Sham Veh	Sham Veh		Recipient:	Orx Veh	Orx Veh	Orx Veh		Recipient:	Orx E2	Orx E2	Orx E2
	Microbiome:	Sham Veh	Orx Veh	Orx E2		Microbiome:	Sham Veh	Orx Veh	Orx E2		Microbiome:	Sham Veh	Orx Veh	Orx E2
		16.728	19.593	26.871			24.255	35.792	31.912			19.84	21.245	23.327
		21.086	20.046	24.568			31.409	28.803	32.52			14.619	22.245	28.286
		16.282	17.927	21.35			28.032	43.149	33.718			15.101	18.767	21.977
		23.443	13.219	14.072			29.681	32.866	31.652			17.958	14.77	24.143
		14.543	14.437	19.704			28.326	30.924	35.39			23.796	21.234	20.923
		19.035	15.12	24.639			31.302	30.992	31.775			15.249	21.197	23.883
		20.162	18.473	22.796			33.995	37.816	35.453			19.049	13.327	20.398
		19.857	23.157	22.882			35.422	40.639	32.566			24.202	15.389	22.047
		23.995	17.337	25.025			34.121	32.689	33.288			23.112	21.528	22.525
		16.26	24.273	23.809			29.884	50.894	37.513			17.83	25.091	25.437
		Figure 5C
		Serum LPS					Serum LPS					Serum LPS
	Recipient:	Sham Veh	Sham Veh	Sham Veh		Recipient:	Orx Veh	Orx Veh	Orx Veh		Recipient:	Orx E2	Orx E2	Orx E2
	Microbiome:	Sham Veh	Orx Veh	Orx E2		Microbiome:	Sham Veh	Orx Veh	Orx E2		Microbiome:	Sham Veh	Orx Veh	Orx E2
		2.279	2.136	1.185			9.135	6.645	5.151			2.845	3.232	1.945
		2.271	2.319	1.074			7.205	7.802	5.367			2.303	3.758	1.938
		2.809	2.491	1.479			8.15	8.274	3.778			3.091	3.26	2.122
		2.425	2.558	1.506			9.532	8.474	5.9			2.183	3.666	1.376
		1.438	1.67	0.595			7.499	7.482	3.975			2.669	2.89	2.329
		1.835	2.239	0.74			7.014	7.649	3.891			2.558	3.534	2.371
		2.433	1.872	0.661			6.089	8.114	3.788			3.289	3.184	1.691
		1.546	1.909	0.958			7.683	8.884	5.009			2.644	3.28	1.67
		2.567	1.931	1.369			8.221	6.812	6.549			2.809	2.425	1.319
		1.347	2.575	0.985			8.677	7.416	4.017			2.408	2.989	1.091
		Figure 5D
		Serum sCD14					Serum sCD14					Serum sCD14
	Recipient:	Sham Veh	Sham Veh	Sham Veh		Recipient:	Orx Veh	Orx Veh	Orx Veh		Recipient:	Orx E2	Orx E2	Orx E2
	Microbiome:	Sham Veh	Orx Veh	Orx E2		Microbiome:	Sham Veh	Orx Veh	Orx E2		Microbiome:	Sham Veh	Orx Veh	Orx E2
		66.0599	77.0679	66.7348			138.602	173.959	116.916			107.998	133.636	99.627
		69.1058	69.2886	61.3264			144.484	172.871	118.711			105.16	125.442	98.8392
		75.6112	69.2816	56.2732			141.033	175.47	112.016			111.458	118.241	92.4598
		75.6611	66.1296	58.7037			134.91	172.632	110.085			107.152	124.961	93.82
		74.7138	69.373	58.871			129.524	191.972	115.535			105.077	118.295	94.926
		72.1592	66.1017	51.9961			130.751	185.818	112.87			105.959	122.783	103.838
		67.0728	72.7682	59.2895			132.365	189.402	117.374			107.961	133.354	100.293
		73.882	68.2003	59.7714			130.039	182.722	122.072			105.921	129.336	99.803
		73.2219	74.0454	60.247			131.111	180.376	113.733			109.832	127.036	96.9017
		71.3816	63.2854	62.1837			134.965	174.768	113.914			110.28	131.033	93.6384
		Figure 5E
		Serum 17β-Estradiol					Serum 17β-Estradiol					Serum 17β-Estradiol
	Recipient:	Sham Veh	Sham Veh	Sham Veh		Recipient:	Orx Veh	Orx Veh	Orx Veh		Recipient:	Orx E2	Orx E2	Orx E2
	Microbiome:	Sham Veh	Orx Veh	Orx E2		Microbiome:	Sham Veh	Orx Veh	Orx E2		Microbiome:	Sham Veh	Orx Veh	Orx E2
		23.56	23.63	21.761			15.404	17.263	18.704			47.92	51.745	42.677
		24.216	23.848	23.971			14.056	14.221	17.267			51.154	53.352	44.969
		24.216	25.182	23.615			16.187	15.837	17.419			44.35	47.004	39.648
		26.625	25.866	22.103			14.807	18.373	14.923			51.547	42.653	42.16
		25.448	25.408	20.863			17.537	15.404	14.999			43.825	50.763	43.548
		31.179	23.306	25.674			14.138	15.75	13.29			51.35	53.148	42.504
		27.682	22.454	25.798			15.663	18.846	13.344			42.988	44.87	50.826
		28.593	21.11	26.93			14.638	16.012	14.524			49.99	41.825	47.921
		22.671	24.398	19.445			16.631	14.138	15.929			46.823	43.835	47.732
		24.793	25.295	27.7			13.403	15.404	15.588			48.664	45.572	39.648
		Figure 5F
		Serum 17β-Estradiol
	Microbiome:	Sham Veh	Orx Veh	Orx E2
		0	0	0
		0	0	0
		0	0	0
		0	0	0
		0	0	0
		0	0	0
		0	0	0
		0	0	0
		0	0	0
		0		0

## Sheet: Figure 6
	Figure 6
	Bacteroides acidifiens Relative aboundance (%)				Bacteroides caecimuri Relative aboundance (%)					Femur BV/TV (%)
	Sham Veh	Orx Veh	Orx E2		Sham Veh	Orx Veh	Orx E2			Sham Veh	Orx Veh	Orx E2
	0	0	0		0	0	0			15.74	9.65	48.39
	0	0.00059	0		0	0	0			25.55	5.38	55.73
	0	0	0.02582		0	0	0.00868			14.81	7.24	25.91
	0	0	0		0	0	0			15.87	6.06	60.21
	0	0	0.00927		0	0	0.00312			30.83	6.93	19.03
	0	0	0		0	0	0			13.46	6.31	38.79
	0	0	0		0	0	0			13.54	7.65	50.35
	0	0	0.01471		0	0	0.00497			14.11	4.08	28.25
	0	0	0.01513		0	0	0.00477			12.79	7.63	45.15
	0		0.04098		0		0.01377			14.28		32.62

## Sheet: Figure 7
	Figure 7A
	Femur BV/TV				Femur Tb.Th				Femur Tb.N				Femur Tb.Sp
	Sham Veh	Orx Veh	OrxBact		Sham Veh	Orx Veh	OrxBact		Sham Veh	Orx Veh	OrxBact		Sham Veh	Orx Veh	OrxBact
	32.42	9.82	34.18		65.1	55.6	62.4		6.5064	3.2402	6.8227		131.4	309.6	145.3
	26.26	9.67	29.68		55	48.7	74.1		6.0377	3.9073	5.9884		145.3	252.2	143.4
	24.02	11.98	27.87		53.4	55.4	62.5		5.68	3.8129	5.8268		157.5	255.5	170.7
	34.42	10.26	33.19		72.7	52.1	61.4		6.0462	3.5402	7.2511		145.5	276	153.7
	24.97	12.08	37.14		55.3	56.2	76.4		6.0029	3.5012	6.7201		149.2	282	140
	41.49	11.37	31.92		77	51.9	77.3		6.4997	3.4757	5.9507		130.3	285.2	158.8
	36.49	9.05	31.72		75.1	52.4	73.8		6.2203	3.258	5.2184		136.5	305.6	139.2
	36.19	7.85	37.04		69.8	51.5	69.8		6.2956	3.2774	6.7142		137.1	301.4	139.9
	43.89	9.82	38.65		75.7	52.4	57.3		6.9665	3.2101	6.1034		121.3	308	185.2
	39.72	10.58	27.92		75.5	51.4	60.3		6.3058	3.5757	6.7147		133.3	274.8	126.7
		7.73	39.12			47.9	51.3			3.2276	5.5748			304.2	142.8
		12.05	41.93			52.2	70.2			3.5481	5.3841			280.6	101.6
			29.56				76.8				5.7016				146.1
	Figure 7B
	Spine BV/TV				Spine Tb.Th				Spine Tb.N				Spine Tb.Sp
	Sham Veh	Orx Veh	OrxBact		Sham Veh	Orx Veh	OrxBact		Sham Veh	Orx Veh	OrxBact		Sham Veh	Orx Veh	OrxBact
	26.11	18.03	27.47		56	49.8	62		4.8473	3.9588	5.0813		194.3	251	176.2
	28.73	19.48	26.92		54.3	49.8	59.3		5.0804	4.0694	5.8658		181	241.3	160.2
	26.78	18.12	25.44		53.7	48.8	56.9		5.0809	4.0938	4.3742		181.5	239	193.3
	27.78	18.18	30.09		58.8	49.8	64.3		4.4268	4.024	4.446		209.4	245.9	184.7
	26.8	19.36	30.39		53.6	50.3	57		4.9093	4.0813	5.3262		196	234.6	189.3
	28.41	15.96	30.66		57.6	45.1	61.2		4.8382	3.7276	4.3832		186.5	270.5	172.7
	28.74	16.62	23.67		58.4	50.3	55.9		4.8286	3.711	4.6048		193.6	266.6	175.3
	31.27	18.48	22.11		58.3	48.2	64.1		5.3168	4.2865	4.8841		169.5	230.9	165.9
	29.46	20.17	30.76		58	49.6	56		4.9227	4.45	4.6127		183.5	226.3	181.5
	32.24	18.6	27.38		61.7	49.1	55.9		4.9675	4.0382	4.8869		187.1	245.1	212.5
		20.93	28.72			52.2	61.2			3.8574	4.648			260.1	191.5
		17.99	24.71			48.3	58.3			4.0108	4.7917			250.2	217.3
			29.94				50.2				5.2165				170.9
	Figure 7C
	Serum CTX				Serum OCN
	Sham Veh	Orx Veh	OrxBact		Sham Veh	Orx Veh	OrxBact
	16.667	61.691	26.822		49.946	51.516	101.918
	21.407	84.37	26.434		53.094	54.956	102.906
	27.413	55.924	37.589		50.5	48.102	88.9
	28.705	60.211	28.705		49.024	51.332	90.59
	23.747	52.817	21.514		56.174	45.53	104.528
	13.651	46.435	16.178		52.166	38.084	111.486
	11.702	90.435	26.563		53.28	44.52	127.552
	4.221	97.73	21.514		54.024	46.356	105.282
	3.991	46.809	16.09		47.09	48.286	102.658
	9.939	92.63	17.165		53.838	49.76	96.966
		96.108	20.826			51.424	88.788
		80.711	27.413			52.166	90.024
			30.058				84.162
	Figure 7D
	Serum LPS				Serum sCD14
	Sham Veh	Orx Veh	OrxBact		Sham Veh	Orx Veh	OrxBact
	1.712	7.036	4.641		105.853	130.459	137.607
	1.132	6.091	3.737		116.722	153.48	148.645
	1.493	5.9	3.3		106.163	163.93	131.105
	1.209	5.749	3.798		98.012	163.506	132.887
	1.155	4.778	3.205		104.615	164.355	132.319
	1.275	4.939	5.749		105.853	153.982	129.732
	1.635	6.04	4.686		99.6933	174.104	137.525
	1.923	8.672	3.819		104.229	160.035	174.104
	1.849	7.146	3.615		91.9445	146.075	135.161
	1.849	4.939	2.737		102.302	151.725	131.186
		4.573	4.698			145.083	129.49
		5.887	4.275			154.987	120.921
			4.881				130.216
	Figure 7E
	PP FoxP3+ cells %				BM FoxP3+ cells %				BM FoxP3+ cells (cells/samplex10^4)
	Sham Veh	Orx Veh	OrxBact		Sham Veh	Orx Veh	OrxBact		Sham Veh	Orx Veh	OrxBact
	5.6	2.67	8.51		16.8	11	21.7		9.09829	4.64226	12.0009
	7.7	3.42	9.43		18	12.7	23.5		9.42797	3.57911	16.602
	5.3	3.76	8.39		16.7	10.6	20		8.07422	3.83548	13.106
	6.44	4.13	8.65		19.7	12	22.9		8.83131	3.94823	16.5811
	5.11	4.36	10.1		18.5	12.6	23.8		8.96704	2.93375	16.2835
	4.97	3.23	8.53		18.6	10.1	22.7		12.7986	3.04424	18.0463
	5.38	3.35	8.91		17	9.8	21.5		9.73037	3.29979	13.6081
	5.07	3.44	7.3		19.4	11.4	25		10.5168	2.56166	13.5
	5.28	3.01	8.36		18.6	11.9	20.6		10.6646	3.87308	12.3578
	4.55	2.87	8.49		17.2	9.81	22		8.00446	3.78945	14.7696
		2.45	7.23			10.4	25			3.0487	14.0147
		2.6	8.02			12.1	20.2			4.3539	9.65021
			11.2				23.2				14.2334

## Sheet: Figure 8
		Figure 8A
		PP FoxP3+ cells %				BM FoxP3+ cells %				BM FoxP3+ cells (cells/samplex10^4)
		Sham Veh	Orx Veh	OrxE2		Sham Veh	Orx Veh	OrxE2		Sham Veh	Orx Veh	OrxE2
		6.48	4.67	10.6		19.9	12.6	27.3		4.78421	3.99491	6.63676
		6.59	4	11.6		19.6	13.1	24.7		3.30753	3.8411	6.06186
		6.5	5.05	12.5		17.6	11.3	29.4		3.65665	4.51691	5.78383
		5.99	5.25	11.9		22.3	15.8	27.5		4.49717	4.99717	6.39323
		6.88	4.36	10.8		19.1	12.3	25.1		3.28158	4.51627	6.57412
		5.81	5.11	11.6		19	11.4	25.7		3.86882	3.59584	7.2428
		6.13	4.21	12.2		19.3	10.5	28.9		4.03891	5.05053	8.76158
		6.26	4.9	14.7		18.6	12.1	25.3		3.06516	4.62953	6.53563
		6.24	4.66	13.1		20.5	12.5	29.2		4.57602	4.92103	8.95076
		6.28		11.8		18.4		23.8		4.2499		5.79773
		Figure 8B
		PP red FoxP3+ cells %				BM red FoxP3+ cells %				BM red FoxP3+ cells (cells/samplex10^4)
		Sham Veh	Orx Veh	OrxE2		Sham Veh	Orx Veh	OrxE2		Sham Veh	Orx Veh	OrxE2
		64	64.4	55.7		10.2	5.54	18.8		1.82119	0.501719	4.75299
		63.8	65	54.5		9.4	4.36	17.6		1.57657	0.450412	5.32876
		66.5	67.2	57.5		9.8	3.59	20.1		1.99579	0.34222	6.47819
		68.8	72.1	56.4		8.7	4.99	16.1		1.839	0.385126	4.37228
		68.4	70.4	54.3		10.8	6.53	16.7		2.38684	0.440097	4.68786
		70.3	67.7	55.6		9.9	6.39	18.4		2.21331	0.469465	3.88188
				55.5				17.8				4.4409
		Figure 8C
		BM FoxP3+ cells %				BM FoxP3+ cells %				BM FoxP3+ cells %
	Recipient:	Sham Veh	Sham Veh	Sham Veh		Recipient:	Orx Veh	Orx Veh	Orx Veh		Recipient:	Orx E2	Orx E2	Orx E2
	Microbiome:	Sham Veh	Orx Veh	Orx E2		Microbiome:	Sham Veh	Orx Veh	Orx E2		Microbiome:	Sham Veh	Orx Veh	Orx E2
		20.5	10.2	19.8			11.7	7.82	7.9			19.5	9.95	21.4
		18	9.49	21.2			15.2	9.34	9.7			19.1	7.06	20.6
		20.9	9.52	19.2			10.5	6.22	9.2			16.3	8.82	19
		21.1	8.85	19.3			11.1	7.58	10.5			17.1	8.86	17.4
		19.8	11.8	16.8			12.8	6.54	9.14			18.8	11.1	22.7
		18.1	10.7	19.3			14.4	8.79	9.83			18.9	7.7	19.3
		20.8	9.07	22.5			13.4	6.16	10.4			15.9	10.1	20.6
		20.4	10.3	17.5			13.7	6.61	9.19			15.9	9.43	18.9
		18.4	11.6	18			13.2	8.22	10.9			17.6	9.16	19.4
		19	10.4	17.1			12.4	6.36	9.55			15.6	9.56	19.6
		Figure 8D
		PP FoxP3+ cells (%)
		Irr Ab					CD25 Ab
	Sham +Veh	5.13	5.09	5.4	5.15	5.23	4.35	3.76	3.9	4.43	4.04
	ORX +Veh	3.82	3.55	4.06	4.41	4.23	2.87	3.45	3.27	3.52	3.54
	ORX +E2	7.33	6.35	7.17	6.99	6.63	4.26	3.25	3.84	4.31	4.07
		BM FoxP3+ cells (%)
		Irr Ab					CD25 Ab
	Sham +Veh	17.9	17.4	18	19.7	17.9	14.9	12.7	14.2	13.4	13.9
	ORX +Veh	11.6	11.4	13.3	13.7	12.3	11.1	12.5	11.9	13.4	14.2
	ORX +E2	24.1	22.5	23	23.6	21.3	16.3	15.5	13.7	15.1	14.5
		BM FoxP3+ cells (cells/samplex10^4)
		Irr Ab					CD25 Ab
	Sham +Veh	7.77	7.96	7.9	8.63	8.13	2.07	1.74	2.11	1.85	1.95
	ORX +Veh	2.69	3.77	3.88	3.83	3.82	1.29	1.43	1.42	1.75	2.03
	ORX +E2	12.55	12.68	11.26	12.23	12.9	4.67	4.07	3.98	4.01	4.08
		Figure 8E
		Serum CTX
		Irr Ab					CD25 Ab
	Sham +Veh	14.061	12.938	12.199	9.831	8.601	12.82	13.175	16.944	9.546	8.188
	ORX +Veh	46.642	37.763	38.625	50.454	65.308	62.526	82.849	55.202	56.988	48.693
	ORX +E2	23.987	17.678	13.056	15.273	12.131	17.217	27.549	22.007	19.707	17.263
		Serum OCN
		Irr Ab					CD25 Ab
	Sham +Veh	47.04	49.426	47.774	55.062	45.394	46.126	42.466	47.408	46.4	49.61
	ORX +Veh	46.126	38.062	50.436	45.394	43.106	44.022	39.626	46.308	48.508	48.048
	ORX +E2	88.118	75.856	98.852	95.18	86.57	55.902	45.942	49.886	53.114	60.7
		Figure 8F
		BV/TV
		Irr Ab					CD25 Ab
	Sham +Veh	22.16	24.62	24	24.49	27.35	23.48	22.42	20.32	24.27	24.66
	ORX +Veh	7.83	6.5	9.44	10.49	8.36	6.87	8.55	10.74	8.54	8.77
	ORX +E2	23.8	23.09	22.62	23.81	25.25	14.1	18.28	11.18	13.42	14.7
		Tb.N
		Irr Ab					CD25 Ab
	Sham +Veh	6.4807	5.9017	5.7631	6.2905	6.3734	5.9732	6.0467	6.0464	5.9122	6.154
	ORX +Veh	3.2603	3.075	3.5184	3.7767	3.1647	3.112	3.6487	3.6906	3.6264	3.1288
	ORX +E2	4.8125	5.5653	5.6468	6.241	4.9576	3.6422	4.3882	3.4506	3.2107	4.4683
		Tb.Sp
		Irr Ab					CD25 Ab
	Sham +Veh	134.5	154.2	155.8	139.5	134.7	144.4	147.1	141.9	150.3	143.8
	ORX +Veh	299	326.8	277.7	263.9	314.3	324.7	271.3	269.5	283.9	320.6
	ORX +E2	205.2	175	190.8	228.1	210	278.1	220.2	282.9	313.3	227.8
		Tb.Th
		Irr Ab					CD25 Ab
	Sham +Veh	80.7	55.9	55.6	68.2	54.7	61.8	64.4	70.3	55	60.8
	ORX +Veh	55.8	54.2	51.5	50.1	50.3	50.9	49.8	57	47.8	52.9
	ORX +E2	77.4	60.3	74.4	75.5	73.4	65.9	64.3	59.2	60.3	66.9

## Sheet: Sup.Fig.1
	Sup.Fig.1
	All the data for Supplemental figure 1 are available at:						https://github.com/morganx/Pal_murine_bones.
		Please refer to "metadata.csv" and "Male_vs_female_baseline_STRAINS.csv" for the Sup.Fig1 data point.

## Sheet: Sup.Fig.2
	Sup.Fig.2
	All the data for Supplemental figure 2 are available at:						https://github.com/morganx/Pal_murine_bones.
		Please refer to "metadata.csv" and "Male_vs_female_baseline_STRAINS.csv" for the Sup.Fig2 data point.

[truncated: 12 more sheets: Sup.Fig.3, Sup.Fig.4, Sup.Fig.5, Sup.Fig.6, Sup.Fig.7, Sup.Fig.8, Sup.Fig.11, Sup.Fig.12, Sup.Fig.13, Sup.Fig.14, Sup.Fig.15, Sup.Fig.16]
